# Supplementary material for: Evaluation of Sample Preparation Methods for Non-Target Screening of Organic Micropollutants in Urban Waters Using High-Resolution Mass Spectrometry
Source: Molecules. 2021 Nov 23;26(23):7064. doi: 10.3390/molecules26237064 (PMC8659043; doi:10.3390/molecules26237064)
Supplement: Supplementary file 1 [file molecules-26-07064-s001.zip]

Archive with 1 entries (1 files):
- molecules-1469612-supplementary.pdf
